# Supplementary material for: Cytoskeleton and Associated Proteins: Pleiotropic JNK Substrates and Regulators
Source: Int J Mol Sci. 2021 Aug 4;22(16):8375. doi: 10.3390/ijms22168375 (PMC8395060; doi:10.3390/ijms22168375)
Supplement: Supplementary file 1 [file ijms-22-08375-s001.zip]

Archive with 1 entries (1 files):
- ijms-1303806-supplementary.pdf
